# Supplementary material for: Sorcin Activates the Brain PMCA and Blocks the Inhibitory Effects of Molecular Markers of Alzheimer’s Disease on the Pump Activity
Source: Int J Mol Sci. 2021 Jun 3;22(11):6055. doi: 10.3390/ijms22116055 (PMC8200006; doi:10.3390/ijms22116055)
Supplement: Supplementary file 1 [file ijms-22-06055-s001.zip]

Archive with 1 entries (1 files):
- ijms-1212985-supplementary.pdf
